# Supplementary material for: Design of an enhanced feature point matching algorithm utilizing 3D laser scanning technology for sculpture design
Source: PeerJ Comput Sci. 2025 Jan 3;11:e2628. doi: 10.7717/peerj-cs.2628 (PMC11784803; doi:10.7717/peerj-cs.2628)
Supplement: Supplemental Information 1 [file peerj-cs-11-2628-s001.zip]

Archive with 688 entries (637 files):
- code/
- code/.env.libpointmatcher
- code/.readthedocs.yml
- code/CHANGELOG.rst
- code/CMakeLists.txt
- code/Doxyfile.in
- code/UseDoxygen.cmake
- code/build_system/
- code/build_system/.env
- code/build_system/.env.build_matrix.dependencies
- code/build_system/.env.build_matrix.libpointmatcher
- code/build_system/.env.build_matrix.libpointmatcher.bleeding
- code/build_system/.env.build_matrix.libpointmatcher.release
- code/build_system/.jetbrains_run_config/
- code/build_system/.jetbrains_run_config/(HELP) bash libpointmatcher_installer.bash › --help menu.run.xml
- code/build_system/.jetbrains_run_config/(HELP) bash lpm_execute_compose._ › --help menu.run.xml
- code/build_system/.jetbrains_run_config/(HELP) bash lpm_install_libpointmatcher_ubuntu.bash › --help menu.run.xml
- code/build_system/.jetbrains_run_config/LPM _ run_all_docker_dryrun_and_config_tests.bash.run.xml
- code/build_system/.jetbrains_run_config/[LPM] run all bats tests.run.xml
- code/build_system/.jetbrains_run_config/bash lpm_execute_compose_over_build_matrix.bash ›  build _service_ _popup_.run.xml
- code/build_system/.jetbrains_run_config/bash lpm_execute_compose_over_build_matrix.bash ›  build dependencies_arm64v8 ci_PR_arm64v8 _popup_.run.xml
- code/build_system/.jetbrains_run_config/bash lpm_execute_compose_over_build_matrix.bash › build dependencies-general dependencies (BUILD MATRIX SUBSET).run.xml
- code/build_system/.jetbrains_run_config/bash lpm_execute_compose_over_build_matrix.bash › build test_compilation__ (Release).run.xml
- code/build_system/.jetbrains_run_config/bash lpm_execute_compose_over_build_matrix.bash › build test_compilation_prefixed_path (BUILD MATRIX SUBSET).run.xml
- code/build_system/.jetbrains_run_config/bash lpm_execute_compose_over_build_matrix.bash › build&push dependencies-general dependencies (AS IN TC).run.xml
- code/build_system/.jetbrains_run_config/cwd tree + docker system disk usage.run.xml
- code/build_system/.jetbrains_run_config/interactive.run.xml
- code/build_system/.jetbrains_run_config/list docker images + container.run.xml
- code/build_system/.jetbrains_run_config/lpm_execute_compose_over_build_matrix.bash › test flag (popup).run.xml
- code/build_system/.jetbrains_run_config/run and open a terminal in a Ubuntu 20.04 container.run.xml
- code/build_system/.jetbrains_run_config/test_execute_compose_over_build_matrix.bash.run.xml
- code/build_system/.jetbrains_run_config/test_execute_compose_over_build_matrix_with_flag.bash.run.xml
- code/build_system/README.md
- code/build_system/_legacy/
- code/build_system/_legacy/.travis.yml
- code/build_system/docker-compose.dependencies.yaml
- code/build_system/docker-compose.libpointmatcher.yaml
- code/build_system/lpm_crawl_dependencies_build_matrix.bash
- code/build_system/lpm_crawl_libpointmatcher_build_matrix.bash
- code/build_system/lpm_crawl_libpointmatcher_build_matrix.bleeding.bash
- code/build_system/lpm_crawl_libpointmatcher_build_matrix.release.bash
- code/build_system/lpm_utility_script/
- code/build_system/lpm_utility_script/lpm_bashrc_config.bash
- code/build_system/lpm_utility_script/lpm_create_multiarch_docker_builder.bash
- code/build_system/lpm_utility_script/lpm_install_docker_tools.bash
- code/build_system/tests/
- code/build_system/tests/run_all_docker_dryrun_and_config_tests.bash
- code/build_system/tests/run_bats_core_test_in_n2st.bash
- code/build_system/tests/tests_bats/
- code/build_system/tests/tests_bats/bats_helper_functions.bash
- code/build_system/tests/tests_bats/test_dotenv_libpointmatcher.bats
- code/build_system/tests/tests_bats/tests_crawler/
- code/build_system/tests/tests_bats/tests_crawler/test_lpm_crawl_dependencies_build_matrix.bats
- code/build_system/tests/tests_bats/tests_crawler/test_lpm_crawl_libpointmatcher_build_matrix.bats
- code/build_system/tests/tests_bats/tests_crawler/test_lpm_crawl_libpointmatcher_build_matrix.bleeding.bats
- code/build_system/tests/tests_bats/tests_crawler/test_lpm_crawl_libpointmatcher_build_matrix.release.bats
- code/build_system/tests/tests_bats/tests_installer/
- code/build_system/tests/tests_bats/tests_installer/test_build_system_lpm_installer.bats
- code/build_system/tests/tests_bats/tests_installer/test_lpm_install_docker_tools_and_buildx_create_script.bats
- code/build_system/tests/tests_bats/tests_installer/test_user_lpm_installer.bats
- code/build_system/tests/tests_docker_dryrun_and_config/
- code/build_system/tests/tests_docker_dryrun_and_config/dryrun_lpm_crawl_dependencies_build_matrix.bash
- code/build_system/tests/tests_docker_dryrun_and_config/dryrun_lpm_crawl_libpointmatcher_build_matrix.bash
- code/build_system/tests/tests_docker_dryrun_and_config/dryrun_lpm_crawl_libpointmatcher_build_matrix.bleeding.bash
- code/build_system/tests/tests_docker_dryrun_and_config/test_configuration_lpm_crawl_dependencies_build_matrix.bash
- code/build_system/tests/tests_docker_dryrun_and_config/test_configuration_lpm_crawl_libpointmatcher_build_matrix.bash
- code/build_system/tests/tests_docker_dryrun_and_config/test_configuration_lpm_crawl_libpointmatcher_build_matrix.bleeding.bash
- code/build_system/tests/tests_docker_interactive/
- code/build_system/tests/tests_docker_interactive/Dockerfile.build_system_test
- code/build_system/tests/tests_docker_interactive/build_and_run_IamBuildSystemTester.bash
- code/build_system/tests/tests_docker_interactive/entrypoint.bash
- code/build_system/tests/tests_docker_interactive/test_execute_compose_over_build_matrix.bash
- code/build_system/tests/tests_docker_interactive/test_execute_compose_over_build_matrix_with_flag.bash
- code/build_system/ubuntu/
- code/build_system/ubuntu/Dockerfile.dependencies
- code/build_system/ubuntu/Dockerfile.dependencies.doxygen
- code/build_system/ubuntu/Dockerfile.libpointmatcher.ci_PR
- code/build_system/ubuntu/Dockerfile.libpointmatcher.compilation_test
- code/build_system/ubuntu/Dockerfile.libpointmatcher.hub_release
- code/build_system/ubuntu/entrypoint.bash
- code/build_system/ubuntu/entrypoint_special_cases/
- code/build_system/ubuntu/entrypoint_special_cases/entrypoint_build_and_test_libpointmatcher_checkout_branch.bash
- code/build_system/ubuntu/entrypoint_special_cases/entrypoint_build_libpointmatcher_checkout_branch.bash
- code/build_system/ubuntu/entrypoint_special_cases/entrypoint_execute_lpm_unittest_conditionally.bash
- code/build_system/ubuntu/lpm_execute_libpointmatcher_unittest.bash
- code/build_system/ubuntu/lpm_install_dependencies_general_ubuntu.bash
- code/build_system/ubuntu/lpm_install_dependencies_libnabo_ubuntu.bash
- code/build_system/ubuntu/lpm_install_doc_dependencies_ubuntu.bash
- code/build_system/ubuntu/lpm_install_libpointmatcher_ubuntu.bash
- code/build_system/utilities/
- code/build_system/utilities/norlab-build-system/
- code/build_system/utilities/norlab-shell-script-tools/
- code/cmake_uninstall.cmake.in
- code/contrib/
- code/contrib/CMakeLists.txt
- code/contrib/gtest/
- code/contrib/gtest/CHANGES
- code/contrib/gtest/CONTRIBUTORS
- code/contrib/gtest/LICENSE
- code/contrib/gtest/README
- code/contrib/gtest/gtest-all.cc
- code/contrib/gtest/gtest.h
- code/contrib/gtest/gtest_main.cc
- code/debian/
- code/debian/changelog
- code/debian/compat
- code/debian/control
- code/debian/copyright
- code/debian/libpointmatcher-bin.dirs
- code/debian/libpointmatcher-bin.install
- code/debian/libpointmatcher-dev.dirs
- code/debian/libpointmatcher-dev.install
- code/debian/libpointmatcher-doc.dirs
- code/debian/libpointmatcher-doc.install
- code/debian/libpointmatcher1.dirs
- code/debian/libpointmatcher1.install
- code/debian/rules
- code/debian/source/
- code/debian/source/format
- code/doc/
- code/doc/ApplicationsAndPub.md
- code/doc/ApplyingDataFilters.md
- code/doc/BasicRegistration.md
- code/doc/Compilation.md
- code/doc/CompilationPython.md
- code/doc/Configuration.md
- code/doc/DataFilters.md
- code/doc/DataPointsFilterDev.md
- code/doc/DefaultICPConfig.md
- code/doc/ICPIntro.md
- code/doc/ICPWithoutYaml.md
- code/doc/ImportExport.md
- code/doc/LinkingProjects.md
- code/doc/OutlierFiltersFamilies.md
- code/doc/PointClouds.md
- code/doc/PythonModule.md
- code/doc/ReleaseNotes.md
- code/doc/TransformationDev.md
- code/doc/Transformations.md
- code/doc/UnitTestDev.md
- code/doc/UsingInRos.md
- code/doc/contributing/
- code/doc/contributing/commit_msg_reference.md
- code/doc/contributing/contributing_instructions.md
- code/doc/images/
- code/doc/images/.DS_Store
- code/doc/images/2dTransMatrix.gif
- code/doc/images/2dtestgrid.png
- code/doc/images/2dvxgrid.png
- code/doc/images/3d50mTrans.gif
- code/doc/images/3dTransMatrix.gif
- code/doc/images/DefaultConvertChain.png
- code/doc/images/L2_nok.png
- code/doc/images/andrew_multik.png
- code/doc/images/andrew_threek.png
- code/doc/images/appt_0_maxdens.png
- code/doc/images/appt_0_rand.png
- code/doc/images/appt_dir.png
- code/doc/images/appt_norm.png
- code/doc/images/appt_obs_dir.png
- code/doc/images/appt_rand.png
- code/doc/images/appt_samp_norm_dense.png
- code/doc/images/appt_samp_norm_sparse.png
- code/doc/images/appt_top.png
- code/doc/images/appt_voxel.png
- code/doc/images/banner_dark.jpeg
- code/doc/images/banner_light.jpeg
- code/doc/images/bidistance_multikB.jpg
- code/doc/images/bidistance_nok.png
- code/doc/images/box_filt.png
- code/doc/images/box_filt_inside.png
- code/doc/images/box_filt_outside.png
- code/doc/images/car_example.png
- code/doc/images/car_translated.png
- code/doc/images/cauchy_multik.png
- code/doc/images/cauchy_threek.png
- code/doc/images/cauchy_weighted_linear_regression.png
- code/doc/images/cauchy_with_points.png
- code/doc/images/cmake_screenshot.png
- code/doc/images/default_icp_chain.png
- code/doc/images/default_icp_chain.svg
- code/doc/images/descriptorsMatrix.png
- code/doc/images/distance_limit.png
- code/doc/images/emicp_nok.png
- code/doc/images/eq_andrew.JPG
- code/doc/images/eq_bidistance.JPG
- code/doc/images/eq_cauchy.JPG
- code/doc/images/eq_emicp.JPG
- code/doc/images/eq_fair.JPG
- code/doc/images/eq_fgr.JPG
- code/doc/images/eq_geman.JPG
- code/doc/images/eq_gicp.JPG
- code/doc/images/eq_huber.JPG
- code/doc/images/eq_kc.JPG
- code/doc/images/eq_l1.JPG
- code/doc/images/eq_l2.JPG
- code/doc/images/eq_logistic.JPG
- code/doc/images/eq_maxdist.JPG
- code/doc/images/eq_percentile.JPG
- code/doc/images/eq_rmt.JPG
- code/doc/images/eq_sc.JPG
- code/doc/images/eq_sparse.JPG
- code/doc/images/eq_student.JPG
- code/doc/images/eq_tukey.JPG
- code/doc/images/eq_welsch.JPG
- code/doc/images/fair_multik.png
- code/doc/images/fair_threek.png
- code/doc/images/featuresMatrix.png
- code/doc/images/fgr.png
- code/doc/images/floor_plan.png
- code/doc/images/geman_multik.png
- code/doc/images/geman_threek.png
- code/doc/images/hg_noise.png
- code/doc/images/huber_multik.png
- code/doc/images/huber_threek.png
- code/doc/images/icp_tutorial_links.gif
- code/doc/images/icp_tutorial_reading.gif
- code/doc/images/l1_nok.png
- code/doc/images/linear_family.png
- code/doc/images/lmicp.png
- code/doc/images/lmicp_v2.png
- code/doc/images/logistic_multik.png
- code/doc/images/logistic_threek.png
- code/doc/images/logo.png
- code/doc/images/max_dens_after.png
- code/doc/images/max_dens_before.png
- code/doc/images/max_dis.png
- code/doc/images/max_num.png
- code/doc/images/max_quant.png
- code/doc/images/maximumdistance_multik.png
- code/doc/images/maximumdistance_threek.png
- code/doc/images/modular_cloud_matcher_icp_chain.png
- code/doc/images/norm.png
- code/doc/images/orient_norm.png
- code/doc/images/paraview_2_clouds.png
- code/doc/images/paraview_main.png
- code/doc/images/paraview_point_properties.png
- code/doc/images/percentile_family.png
- code/doc/images/pseudo_sin_family.png
- code/doc/images/ransac_threek.png
- code/doc/images/rmt_nok.png
- code/doc/images/samp_norm.png
- code/doc/images/sparceicp_fourk.png
- code/doc/images/sparseicp_fourk.png
- code/doc/images/spdf-method.jpg
- code/doc/images/step_family.png
- code/doc/images/student_fourk.png
- code/doc/images/switchableconstraint_multik.png
- code/doc/images/switchableconstraint_threek.png
- code/doc/images/tukey_multik.png
- code/doc/images/tukey_threek.png
- code/doc/images/welsch_multik.png
- code/doc/images/welsch_threek.png
- code/doc/images/win_cmake_libnabo.png
- code/doc/images/win_cmake_libpointmatcher.png
- code/doc/images/youtubeCovers/
- code/doc/images/youtubeCovers/M5Y99o7um88.jpg
- code/doc/images/youtubeCovers/McxpJGOZTPs.jpg
- code/doc/images/youtubeCovers/UCCAUf64tD0.jpg
- code/doc/images/youtubeCovers/cMgLyLpnsoU.jpg
- code/doc/images/youtubeCovers/g8l-Xq4qYeE.jpg
- code/doc/images/youtubeCovers/lP5Mj-TGaiw.jpg
- code/doc/images/youtubeCovers/rIZud3F5IJw.jpg
- code/doc/images/youtubeCovers/ygIvzWVfPYk.jpg
- code/doc/images/youtubeCovers/youtube-play-button.xcf
- code/doc/index.md
- code/doc/requirements.txt
- code/evaluations/
- code/evaluations/CMakeLists.txt
- code/evaluations/eval_solution.cpp
- code/evaluations/jupyter/
- code/evaluations/jupyter/PlotSingleResults.ipynb
- code/evaluations/official_solutions/
- code/evaluations/official_solutions/Besl92_pt2point.yaml
- code/evaluations/official_solutions/Chen91_pt2plane.yaml
- code/examples/
- code/examples/CMakeLists.txt
- code/examples/align_sequence.cpp
- code/examples/build_map.cpp
- code/examples/compute_overlap.cpp
- code/examples/data/
- code/examples/data/2D_oneBox.csv
- code/examples/data/2D_twoBoxes.csv
- code/examples/data/add_descriptor_config.yaml
- code/examples/data/carCloudList.csv
- code/examples/data/car_cloud400.csv
- code/examples/data/car_cloud400_scaled.csv
- code/examples/data/car_cloud401.csv
- code/examples/data/cloud.00000.vtk
- code/examples/data/cloud.00001.vtk
- code/examples/data/cloud.00002.vtk
- code/examples/data/cloudList.csv
- code/examples/data/default-convert.yaml
- code/examples/data/default-identity.yaml
- code/examples/data/default.yaml
- code/examples/data/icp_data/
- code/examples/data/icp_data/SamplingSurfaceNormalDataPointsFilter1.ref_trans
- code/examples/data/icp_data/SamplingSurfaceNormalDataPointsFilter1.yaml
- code/examples/data/icp_data/SamplingSurfaceNormalDataPointsFilter2.ref_trans
- code/examples/data/icp_data/SamplingSurfaceNormalDataPointsFilter2.yaml
[truncated: 388 more entries]
