# Supplementary material for: Design of an enhanced feature point matching algorithm utilizing 3D laser scanning technology for sculpture design
Source: PeerJ Comput Sci. 2025 Jan 3;11:e2628. doi: 10.7717/peerj-cs.2628 (PMC11784803; doi:10.7717/peerj-cs.2628)
Supplement: Supplemental Information 1 [file peerj-cs-11-2628-s001.zip › code/CMakeLists.txt]

cmake_minimum_required(VERSION 3.10.2)

include(GNUInstallDirs) # populate CMAKE_INSTALL_{LIB,BIN}DIR
include(CheckSymbolExists)
include(CMakePackageConfigHelpers)


#========================
# Project details / setup
#========================

set(CMAKE_POSITION_INDEPENDENT_CODE ON) # add -fPIC as required

# Extract version from header, done first to satisfy CMP0048,
# see `cmake --help-policy CMP0048` for more information.
file(
	STRINGS                               # Read in a file to memory.
	pointmatcher/PointMatcher.h           # File to parse for version number.
	POINTMATCHER_PROJECT_VERSION          # Where to store the results (should just be one line)
	REGEX "#define POINTMATCHER_VERSION " # The space after is important to ignore 'POINTMATCHER_VERSION_INT'
)
# If no matches found, something is wrong with PointMatcher.h
if (NOT POINTMATCHER_PROJECT_VERSION)
	message(SEND_ERROR "Cannot find version number in '${CMAKE_CURRENT_SOURCE_DIR}/pointmatcher/PointMatcher.h'.")
endif ()
# Transform '#define POINTMATCHER_VERSION "X.Y.Z"' into 'X.Y.Z'
string(REGEX REPLACE ".*\"(.*)\".*" "\\1" POINTMATCHER_PROJECT_VERSION "${POINTMATCHER_PROJECT_VERSION}")

# In 3.0+, project(...) should specify VERSION to satisfy CMP0048
cmake_policy(SET CMP0048 NEW)
project(libpointmatcher VERSION ${POINTMATCHER_PROJECT_VERSION}
		DESCRIPTION "libpointmatcher is a modular library implementing the Iterative Closest Point (ICP) algorithm for aligning point clouds"
		LANGUAGES CXX)

set(CMAKE_DEBUG_POSTFIX "d")

# Check if 32 bit platform
# By default, libpointmatcher is not compatible with and will not build on a
# 32 bit system
if( NOT CMAKE_SIZEOF_VOID_P EQUAL 8 )
    MESSAGE(SEND_ERROR "32 bits compiler detected. Libpointmatcher is only supported in 64 bits." )
    SET( EX_PLATFORM 32 )
    SET( EX_PLATFORM_NAME "x86" )
endif()

## WARNING: unsupported
## To force install as a 32 bit library, set BUILD_32 to true
if( BUILD_32 )
	MESSAGE(STATUS "Building as a 32 bit library")
	SET(CMAKE_CXX_FLAGS "-m32")
endif()

# Ensure proper build type
if (NOT CMAKE_BUILD_TYPE)
  message("-- No build type specified; defaulting to CMAKE_BUILD_TYPE=Release.")
  set(CMAKE_BUILD_TYPE Release CACHE STRING
    "Choose the type of build, options are: None Debug Release RelWithDebInfo MinSizeRel."
    FORCE)
else ()
  if (CMAKE_BUILD_TYPE STREQUAL "Debug")
    message("\n=================================================================================")
    message("\n-- Build type: Debug. Performance will be terrible!")
    message("-- Add -DCMAKE_BUILD_TYPE=Release to the CMake command line to get an optimized build.")
    message("\n=================================================================================")
  endif ()
endif ()


#================= extra building definitions ==============================
if (NOT CMAKE_BUILD_TYPE STREQUAL "Debug")
  add_definitions(-O3)
endif()

# For Windows
if( MSVC )
	add_definitions( /D _VARIADIC_MAX=10 ) # VS2012 does not support tuples correctly yet
	add_definitions( /D _USE_MATH_DEFINES) # defines M_PI for Visual Studio
	add_definitions( /D _ENABLE_EXTENDED_ALIGNED_STORAGE) # this variable must be defined with VS2017 to acknowledge alignment changes of aligned_storage
	add_definitions(/bigobj)
endif()

#======================= installation =====================================

# Offer the user the choice of overriding the installation directories
set(INSTALL_LIB_DIR lib CACHE PATH "Installation directory for libraries")
set(INSTALL_BIN_DIR bin CACHE PATH "Installation directory for executables")
set(INSTALL_INCLUDE_DIR include CACHE PATH
  "Installation directory for header files")
if(WIN32 AND NOT CYGWIN)
	set(DEF_INSTALL_CMAKE_DIR CMake)
else()
	set(DEF_INSTALL_CMAKE_DIR lib/cmake/pointmatcher)
endif()
set(INSTALL_CMAKE_DIR ${DEF_INSTALL_CMAKE_DIR} CACHE PATH "Installation directory for CMake files")


# Make relative paths absolute (needed later on)
foreach(p LIB BIN INCLUDE CMAKE)
	set(var INSTALL_${p}_DIR)
	if(NOT IS_ABSOLUTE "${${var}}")
		set(${var} "${CMAKE_INSTALL_PREFIX}/${${var}}")
	endif()
endforeach()

#===========================================================================


#======================== External Dependencies ===============================

# initially
set(EXTERNAL_LIBS "")

# compile local version of gtest
add_subdirectory(contrib)

#---------------------------
# DEPENDENCY:  POSIX Threads
#---------------------------
find_package(Threads REQUIRED)
if (CMAKE_VERSION VERSION_LESS 3.1.0)
  set(EXTERNAL_LIBS ${EXTERNAL_LIBS} ${CMAKE_THREAD_LIBS_INIT})
else()
  set(EXTERNAL_LIBS ${EXTERNAL_LIBS} Threads::Threads)
endif()

#--------------------
# DEPENDENCY:  boost
#--------------------
find_package(Boost REQUIRED COMPONENTS thread filesystem system program_options date_time)
if (Boost_MINOR_VERSION GREATER 47)
	find_package(Boost REQUIRED COMPONENTS thread filesystem system program_options date_time chrono)
endif ()

#--------------------
# DEPENDENCY: eigen 3
#--------------------
find_path(EIGEN_INCLUDE_DIR NAMES signature_of_eigen3_matrix_library
  HINTS  ENV EIGEN3_INC_DIR
         ENV EIGEN3_DIR
  PATHS  Eigen/Core
         /usr/local/include
         /usr/include
  PATH_SUFFIXES include eigen3 eigen
  DOC "Directory containing the Eigen3 header files"
)

# Suppress Eigen's warning by adding it to the system's library
include_directories(SYSTEM "${EIGEN_INCLUDE_DIR}")

#TODO: this should be a more standard way
#find_package(Eigen3 REQUIRED)
#message("-- eigen3 , version ${EIGEN_VERSION}")


#--------------------
# DEPENDENCY: nabo
#--------------------
if (NOT TARGET nabo)
  # Find libnabo:
  find_package(libnabo REQUIRED PATHS ${LIBNABO_INSTALL_DIR})
  if (TARGET libnabo::nabo)
 	set(libnabo_LIBRARIES libnabo::nabo)
    message(STATUS "libnabo found, version ${libnabo_VERSION} (Config mode,  libs=${libnabo_LIBRARIES})")
  else()
    message(STATUS "libnabo found, version ${libnabo_VERSION} (include=${libnabo_INCLUDE_DIRS} libs=${libnabo_LIBRARIES})")
  endif()
else()
  # libnabo already part of this project (e.g. as a git submodule)
  # (This, plus the use of cmake target properties in libnabo, will also
  # introduce the required include directories, flags, etc.)
endif()
# This cmake target alias will be defined by either:
# a) libnabo sources if built as a git submodule in the same project than this library, or
# b) by libnabo-targets.cmake, included by find_package(libnabo) above.

#--------------------
# DEPENDENCY: OpenMP (optional)
#--------------------
set(USE_OPEN_MP FALSE CACHE BOOL "Set to TRUE to use OpenMP")
if (USE_OPEN_MP)
	find_package(OpenMP)
	if (OPENMP_FOUND)
		if(NOT MSVC)
			add_definitions(-fopenmp -DHAVE_OPENMP)
		endif()
		set(CMAKE_CXX_FLAGS "${CMAKE_CXX_FLAGS} ${OpenMP_CXX_FLAGS}")
		if (CMAKE_COMPILER_IS_GNUCC)
			set(EXTERNAL_LIBS ${EXTERNAL_LIBS} gomp)
    		message("-- OpenMP found, parallel computer enabled")
		endif()
	endif()
endif ()

#--------------------
# DEPENDENCY: OpenCL (optional)
#--------------------
set(USE_OPEN_CL "false" CACHE BOOL "Set to ON to look for OpenCL, if your libnabo was compiled with CL support")
if (USE_OPEN_CL)
	if (WIN32)
		find_library(OPENCL_LIBRARIES opencl64)
		if (!OPENCL_LIBRARIES)
			find_library(OPENCL_LIBRARIES opencl32)
		endif ()
	else ()
		find_library(OPENCL_LIBRARIES OpenCL ENV LD_LIBRARY_PATH)
	endif ()
	# if found, add
	if (OPENCL_LIBRARIES)
		set(EXTERNAL_LIBS ${EXTERNAL_LIBS} ${OPENCL_LIBRARIES})
    	message("-- openCL found, parallel computer enabled for kd-tree")
	endif ()
endif()


#--------------------
# DEPENDENCY: yaml-cpp
#--------------------

message(STATUS "Looking for yaml-cpp on system...")
find_package(yaml-cpp CONFIG REQUIRED)
if(TARGET yaml-cpp::yaml-cpp)
	set(YAML_CPP_LIBRARIES "yaml-cpp::yaml-cpp")
endif()
if(YAML_CPP_LIBRARIES STREQUAL "")
	set(YAML_CPP_LIBRARIES "yaml-cpp") # Fix linking issue on MacOS with yaml-cpp 0.7.0
endif ()

#--------------------
# DEPENDENCY: rt (optional)
#--------------------
# link rt support if POSIX timers are used
check_symbol_exists(_POSIX_TIMERS "unistd.h;time.h" POSIX_TIMERS)

#============================= end dependencies =================================


#========================== libpointmatcher itself ==============================

# Check the compiler version as we need full C++17 support.
if (CMAKE_CXX_COMPILER_ID STREQUAL "Clang")
	# using Clang
	if (CMAKE_CXX_COMPILER_VERSION VERSION_LESS "5")
		message(WARNING, "Your clang compiler has version ${CMAKE_CXX_COMPILER_VERSION}, while only version 5 or later is supported")
	endif ()
elseif(CMAKE_CXX_COMPILER_ID STREQUAL "AppleClang")
	# using AppleClang
	if(CMAKE_CXX_COMPILER_VERSION VERSION_LESS "7.0")
		message(WARNING "Your XCode environment has version ${CMAKE_CXX_COMPILER_VERSION}, while only version 7.0 or later is supported")
	endif()
elseif (CMAKE_CXX_COMPILER_ID STREQUAL "GNU")
	# using GCC
	if (CMAKE_CXX_COMPILER_VERSION VERSION_LESS "9")
		message(WARNING, "Your g++ compiler has version ${CMAKE_CXX_COMPILER_VERSION}, while only version 9 or later is supported")
	endif ()
elseif (CMAKE_CXX_COMPILER_ID STREQUAL "MSVC")
	# using MSVC
	if(CMAKE_CXX_COMPILER_VERSION VERSION_LESS "19.0.23506")
		message(WARNING "Your Microsoft Visual C++ compiler has version ${CMAKE_CXX_COMPILER_VERSION}, while only version MSVC 2015 Update 1+ or later is supported")
	endif()
endif ()

# enable C++17 support.
if (CMAKE_VERSION VERSION_LESS "3.8")
	if (MSVC)
		message(FATAL_ERROR, "CMake version 3.1 or later is required to compiler ${PROJECT_NAME} with Microsoft Visual C++")
	endif ()
	if (CMAKE_CXX_COMPILER_ID STREQUAL "GNU")
		set (CMAKE_CXX_FLAGS "-std=c++0x ${CMAKE_CXX_FLAGS}")
	else ()
		set (CMAKE_CXX_FLAGS "-std=c++17 ${CMAKE_CXX_FLAGS}")
	endif ()
else ()
	set (CMAKE_CXX_STANDARD 17)
endif ()

# SOURCE

# Pointmatcher lib and install
set(POINTMATCHER_SRC
	pointmatcher/Logger.cpp
	pointmatcher/Exceptions.cpp
	pointmatcher/DataPoints.cpp
	pointmatcher/Matches.cpp
	pointmatcher/ICP.cpp
	pointmatcher/Registry.cpp
	pointmatcher/Registrar.cpp
	pointmatcher/DataPointsFilter.cpp
	pointmatcher/Matcher.cpp
	pointmatcher/OutlierFilter.cpp
	pointmatcher/ErrorMinimizer.cpp
	pointmatcher/Transformation.cpp
	pointmatcher/TransformationChecker.cpp
	pointmatcher/Inspector.cpp
	pointmatcher/IO.cpp
	pointmatcher/IOFunctions.cpp
	pointmatcher/Bibliography.cpp
	pointmatcher/Timer.cpp
	pointmatcher/Histogram.cpp
	pointmatcher/Parametrizable.cpp
	pointmatcher/LoggerImpl.cpp
	pointmatcher/MatchersImpl.cpp
	pointmatcher/OutlierFiltersImpl.cpp
	pointmatcher/TransformationsImpl.cpp
	pointmatcher/TransformationCheckersImpl.cpp
	pointmatcher/InspectorsImpl.cpp
#ErrorMinimizers
	pointmatcher/ErrorMinimizers/PointToPlane.cpp
	pointmatcher/ErrorMinimizers/PointToPlaneWithCov.cpp
	pointmatcher/ErrorMinimizers/PointToPoint.cpp
	pointmatcher/ErrorMinimizers/PointToPointWithCov.cpp
	pointmatcher/ErrorMinimizers/PointToPointSimilarity.cpp
	pointmatcher/ErrorMinimizers/Identity.cpp
#DataPointsFilters
	pointmatcher/DataPointsFilters/AddDescriptor.cpp
	pointmatcher/DataPointsFilters/Identity.cpp
	pointmatcher/DataPointsFilters/RemoveNaN.cpp
	pointmatcher/DataPointsFilters/MaxDist.cpp
	pointmatcher/DataPointsFilters/MinDist.cpp
	pointmatcher/DataPointsFilters/BoundingBox.cpp
	pointmatcher/DataPointsFilters/MaxQuantileOnAxis.cpp
	pointmatcher/DataPointsFilters/MaxDensity.cpp
	pointmatcher/DataPointsFilters/SurfaceNormal.cpp
	pointmatcher/DataPointsFilters/SamplingSurfaceNormal.cpp
	pointmatcher/DataPointsFilters/OrientNormals.cpp
	pointmatcher/DataPointsFilters/IncidenceAngle.cpp
	pointmatcher/DataPointsFilters/RandomSampling.cpp
	pointmatcher/DataPointsFilters/MaxPointCount.cpp
	pointmatcher/DataPointsFilters/FixStepSampling.cpp
	pointmatcher/DataPointsFilters/Shadow.cpp
	pointmatcher/DataPointsFilters/SimpleSensorNoise.cpp
	pointmatcher/DataPointsFilters/ObservationDirection.cpp
	pointmatcher/DataPointsFilters/VoxelGrid.cpp
	pointmatcher/DataPointsFilters/CutAtDescriptorThreshold.cpp
	pointmatcher/DataPointsFilters/Elipsoids.cpp
	pointmatcher/DataPointsFilters/Gestalt.cpp
	pointmatcher/DataPointsFilters/OctreeGrid.cpp
	pointmatcher/DataPointsFilters/NormalSpace.cpp
	pointmatcher/DataPointsFilters/CovarianceSampling.cpp
	pointmatcher/DataPointsFilters/DistanceLimit.cpp
	pointmatcher/DataPointsFilters/RemoveSensorBias.cpp
	pointmatcher/DataPointsFilters/Sphericality.cpp
	pointmatcher/DataPointsFilters/Saliency.cpp	
	pointmatcher/DataPointsFilters/SpectralDecomposition.cpp
#PointCloudGenerators
	pointmatcher/PointCloudGenerator.cpp
)


file(GLOB_RECURSE POINTMATCHER_HEADERS "pointmatcher/*.h")


# In CMake >=3.4 we can easily build shared libraries in Mac and Windows.
# No need to distinguish between operating systems while building targets

add_library(pointmatcher ${POINTMATCHER_SRC} ${POINTMATCHER_HEADERS} )

target_include_directories(pointmatcher PUBLIC
  $<INSTALL_INTERFACE:>
  $<INSTALL_INTERFACE:pointmatcher>
  $<BUILD_INTERFACE:${CMAKE_CURRENT_SOURCE_DIR}>
  $<BUILD_INTERFACE:${CMAKE_CURRENT_SOURCE_DIR}/pointmatcher>
  $<BUILD_INTERFACE:${Boost_INCLUDE_DIRS}>
)

if (NOT MSVC)
	target_compile_options(pointmatcher PRIVATE -Wall)
else()
	target_compile_options(pointmatcher PRIVATE /bigobj)
endif()

target_link_libraries(pointmatcher PUBLIC ${YAML_CPP_LIBRARIES})
target_include_directories(pointmatcher PUBLIC ${YAML_CPP_INCLUDE_DIR})

target_link_libraries(pointmatcher PUBLIC ${Boost_LIBRARIES})

if (TARGET libnabo::nabo)
  target_link_libraries(pointmatcher PRIVATE libnabo::nabo)
else()
  include_directories(pointmatcher PUBLIC ${libnabo_INCLUDE_DIRS})
  target_link_libraries(pointmatcher PRIVATE ${libnabo_LIBRARIES})
endif()
target_link_libraries(pointmatcher PRIVATE ${EXTERNAL_LIBS})
if (EXTRA_DEPS)
	add_dependencies(pointmatcher ${EXTRA_DEPS})
endif()

if (POSIX_TIMERS AND NOT APPLE)
	target_link_libraries(pointmatcher PRIVATE rt)
endif ()

set_target_properties(pointmatcher PROPERTIES VERSION "${POINTMATCHER_PROJECT_VERSION}" SOVERSION 1)

#========================= Install commands ===========================

install(FILES
	pointmatcher/DeprecationWarnings.h
	pointmatcher/PointMatcher.h
	pointmatcher/PointMatcherPrivate.h
	pointmatcher/Parametrizable.h
	pointmatcher/Registrar.h
	pointmatcher/Timer.h
	pointmatcher/Functions.h
	pointmatcher/IO.h
	DESTINATION ${INSTALL_INCLUDE_DIR}/pointmatcher
)

install(TARGETS pointmatcher EXPORT ${PROJECT_NAME}-config
  ARCHIVE DESTINATION ${CMAKE_INSTALL_LIBDIR}
  LIBRARY DESTINATION ${CMAKE_INSTALL_LIBDIR}
  RUNTIME DESTINATION ${CMAKE_INSTALL_BINDIR}
)

if(GENERATE_API_DOC)
	install(FILES README.md DESTINATION share/doc/${PROJECT_NAME})
	if (DOXYGEN_FOUND)
		install(DIRECTORY ${CMAKE_CURRENT_BINARY_DIR}/doc/html DESTINATION ${DOC_INSTALL_TARGET})
	endif ()
endif()

# Install package.xml for catkin
install(FILES package.xml DESTINATION "share/${PROJECT_NAME}")


#========================= Documentation ===========================

set(GENERATE_API_DOC false CACHE BOOL "Set to true to build the documentation using Doxygen")

if(GENERATE_API_DOC)

	message(STATUS "API Documentation (doxygen): enabled")

	# Note: there seems to be equations in the documentation leading to the
	# use of Latex anyway. This cause problems for user without latex...

	set(DOXYFILE_LATEX "NO")
	include(UseDoxygen.cmake)

	set(DOC_INSTALL_TARGET "share/doc/${PROJECT_NAME}/api" CACHE STRING "Target where to install doxygen documentation")

	add_dependencies(pointmatcher doc)

else()
	message("-- API Documentation (doxygen): disabled")
endif()


#=============== trigger other makefile ======================

# Example programs
option(BUILD_EXAMPLES "Build libpointmatcher examples" ON)
if (BUILD_EXAMPLES)
  add_subdirectory(examples)
endif()

# Evaluation programs
option(BUILD_EVALUATIONS "Build libpointmatcher evaluations" ON)
if (BUILD_EVALUATIONS)
  add_subdirectory(evaluations)
endif()

# Unit testing
option(BUILD_TESTS "Build all tests." OFF)
if (BUILD_TESTS)
	enable_testing()
	add_subdirectory(utest)
endif()

# ========================= Python module =============================
option(BUILD_PYTHON_MODULE "Build the python module for libpointmatcher" OFF)
option(USE_SYSTEM_PYBIND11 "Use the system installed pybind11 rather than using a git submodule" ON)
set(PYTHON_INSTALL_TARGET "" CACHE PATH "Target where to install the python module")

if (BUILD_PYTHON_MODULE)
	add_subdirectory(python)
endif()

#=================== allow find_package() =========================
#
# the following case be used in an external project requiring libpointmatcher:
#  ...
#  find_package(libpointmatcher)
#  include_directories(${libpointmatcher_INCLUDE_DIRS})
#  target_link_libraries(executableName ${libpointmatcher_LIBRARIES})
#  ...

# 1- local build #

# Install cmake config module
install(EXPORT ${PROJECT_NAME}-config DESTINATION share/${PROJECT_NAME}/cmake)

# make project importable from build_dir:
export(
	TARGETS pointmatcher
	FILE ${CMAKE_BINARY_DIR}/${PROJECT_NAME}-config.cmake
)
add_library(${PROJECT_NAME}::${PROJECT_NAME} ALIAS pointmatcher)

# Create variable for the local build tree
get_property(CONF_INCLUDE_DIRS DIRECTORY ${CMAKE_CURRENT_SOURCE_DIR} PROPERTY INCLUDE_DIRECTORIES)

# Create variable with the library location
set(POINTMATCHER_LIB  $<TARGET_FILE:pointmatcher>)

# Configure config file for local build tree
configure_package_config_file(libpointmatcherConfig.cmake.in
  "${PROJECT_BINARY_DIR}/libpointmatcherConfig.cmake"
  		INSTALL_DESTINATION share/libnabo/cmake
		PATH_VARS PROJECT_NAME
		)

# 2- installation build #

# Change the include location for the case of an install location
set(CONF_INCLUDE_DIRS ${INSTALL_INCLUDE_DIR} ${CONF_INCLUDE_DIRS} )

# We put the generated file for installation in a different repository (i.e., ./CMakeFiles/)
configure_package_config_file(libpointmatcherConfig.cmake.in
  "${PROJECT_BINARY_DIR}${CMAKE_FILES_DIRECTORY}/libpointmatcherConfig.cmake"
  		INSTALL_DESTINATION share/libnabo/cmake
		PATH_VARS PROJECT_NAME
		)

# The same versioning file can be used for both cases
write_basic_package_version_file(libpointmatcherConfigVersion.cmake
		COMPATIBILITY AnyNewerVersion)

# Install the libpointmatcherConfig.cmake and libpointmatcherConfigVersion.cmake
install(
  FILES
    "${PROJECT_BINARY_DIR}${CMAKE_FILES_DIRECTORY}/libpointmatcherConfig.cmake"
    "${PROJECT_BINARY_DIR}/libpointmatcherConfigVersion.cmake"
  DESTINATION "${INSTALL_CMAKE_DIR}" COMPONENT dev
)

# useful for TRADR european project. TODO: check to use the other install
# required for ros deployment, too
install (
  FILES
    "${PROJECT_BINARY_DIR}${CMAKE_FILES_DIRECTORY}/libpointmatcherConfig.cmake"
    "${PROJECT_BINARY_DIR}/libpointmatcherConfigVersion.cmake"
  DESTINATION "share/${PROJECT_NAME}/cmake/"
)

#Handle pkg-config file
set(LIBRARY_CC_ARGS "")
foreach(_LIB IN LISTS POINTMATCHER_LIB EXTERNAL_LIBS)
  get_filename_component(_FILE_NAME ${_LIB} NAME)
  if(${_FILE_NAME} STREQUAL ${_LIB}) # not an absolute path
    set(LIBRARY_CC_ARGS "${LIBRARY_CC_ARGS} -l${_LIB}")
  else()
    set(LIBRARY_CC_ARGS "${LIBRARY_CC_ARGS} ${_LIB}")
  endif()
endforeach()
unset(_LIB)
unset(_FILE_NAME)

configure_file(pointmatcher.pc.in libpointmatcher.pc @ONLY)
configure_file(pointmatcher.pc.in pointmatcher.pc @ONLY) # for backward compatibility
install(FILES
  ${CMAKE_BINARY_DIR}/libpointmatcher.pc
  ${CMAKE_BINARY_DIR}/pointmatcher.pc # for backward compatibility
  DESTINATION lib/pkgconfig
)
unset(LIBRARY_CC_ARGS)

#====================== uninstall target ===============================
if (NOT TARGET uninstall)
  configure_file(
	  "${CMAKE_CURRENT_SOURCE_DIR}/cmake_uninstall.cmake.in"
	  "${CMAKE_CURRENT_BINARY_DIR}/cmake_uninstall.cmake"
	  IMMEDIATE @ONLY)

  add_custom_target(uninstall
	  COMMAND ${CMAKE_COMMAND} -P ${CMAKE_CURRENT_BINARY_DIR}/cmake_uninstall.cmake)
endif()
