# Supplementary material for: Design of an enhanced feature point matching algorithm utilizing 3D laser scanning technology for sculpture design
Source: PeerJ Comput Sci. 2025 Jan 3;11:e2628. doi: 10.7717/peerj-cs.2628 (PMC11784803; doi:10.7717/peerj-cs.2628)
Supplement: Supplemental Information 1 [file peerj-cs-11-2628-s001.zip › code/UseDoxygen.cmake]

# - Run Doxygen
#
# Adds a doxygen target that runs doxygen to generate the html
# and optionally the LaTeX API documentation.
# The doxygen target is added to the doc target as a dependency.
# i.e.: the API documentation is built with:
#  make doc
#
# USAGE: GLOBAL INSTALL
#
# Install it with:
#  cmake ./ && sudo make install
# Add the following to the CMakeLists.txt of your project:
#  include(UseDoxygen OPTIONAL)
# Optionally copy Doxyfile.in in the directory of CMakeLists.txt and edit it.
#
# USAGE: INCLUDE IN PROJECT
#
#  set(CMAKE_MODULE_PATH ${CMAKE_CURRENT_SOURCE_DIR})
#  include(UseDoxygen)
# Add the Doxyfile.in and UseDoxygen.cmake files to the projects source directory.
#
#
# Variables you may define are:
#  DOXYFILE_SOURCE_DIR - Path where the Doxygen input files are.
#  	Defaults to the current source and binary directory.
#  DOXYFILE_OUTPUT_DIR - Path where the Doxygen output is stored. Defaults to "doc".
#
#  DOXYFILE_LATEX - Set to "NO" if you do not want the LaTeX documentation
#  	to be built.
#  DOXYFILE_LATEX_DIR - Directory relative to DOXYFILE_OUTPUT_DIR where
#  	the Doxygen LaTeX output is stored. Defaults to "latex".
#
#  DOXYFILE_HTML_DIR - Directory relative to DOXYFILE_OUTPUT_DIR where
#  	the Doxygen html output is stored. Defaults to "html".
#

#
#  Copyright (c) 2009, 2010 Tobias Rautenkranz <tobias@rautenkranz.ch>
#
#  Redistribution and use is allowed according to the terms of the New
#  BSD license.
#  For details see the accompanying COPYING-CMAKE-SCRIPTS file.
#

macro(usedoxygen_set_default name value)
	if(NOT DEFINED "${name}")
		set("${name}" "${value}")
	endif()
endmacro()

find_package(Doxygen)

if(DOXYGEN_FOUND)
	find_file(DOXYFILE_IN "Doxyfile.in"
			PATHS "${CMAKE_CURRENT_SOURCE_DIR}" "${CMAKE_ROOT}/Modules/"
			NO_DEFAULT_PATH)
	set(DOXYFILE "${CMAKE_CURRENT_BINARY_DIR}/Doxyfile")
	include(FindPackageHandleStandardArgs)
	find_package_handle_standard_args(DOXYFILE_IN DEFAULT_MSG "DOXYFILE_IN")
endif()

if(DOXYGEN_FOUND AND DOXYFILE_IN_FOUND)
	usedoxygen_set_default(DOXYFILE_OUTPUT_DIR "${CMAKE_CURRENT_BINARY_DIR}/doc")
	usedoxygen_set_default(DOXYFILE_HTML_DIR "html")
	usedoxygen_set_default(DOXYFILE_SOURCE_DIR "${CMAKE_CURRENT_SOURCE_DIR}")

	set_property(DIRECTORY APPEND PROPERTY
		ADDITIONAL_MAKE_CLEAN_FILES
		"${DOXYFILE_OUTPUT_DIR}/${DOXYFILE_HTML_DIR}")

	add_custom_target(doxygen
		COMMAND ${DOXYGEN_EXECUTABLE}
			${DOXYFILE} 
		COMMENT "Writing documentation to ${DOXYFILE_OUTPUT_DIR}..."
		WORKING_DIRECTORY ${CMAKE_CURRENT_SOURCE_DIR})

	## LaTeX
	set(DOXYFILE_PDFLATEX "NO")
	set(DOXYFILE_DOT "NO")

	find_package(LATEX)
	find_program(MAKE_PROGRAM make)
	if(LATEX_COMPILER AND MAKEINDEX_COMPILER AND MAKE_PROGRAM AND
			(NOT DEFINED DOXYFILE_LATEX OR DOXYFILE_LATEX STREQUAL "YES"))
		set(DOXYFILE_LATEX "YES")
		usedoxygen_set_default(DOXYFILE_LATEX_DIR "latex")

		set_property(DIRECTORY APPEND PROPERTY
				ADDITIONAL_MAKE_CLEAN_FILES
				"${DOXYFILE_OUTPUT_DIR}/${DOXYFILE_LATEX_DIR}")

		if(PDFLATEX_COMPILER)
			set(DOXYFILE_PDFLATEX "YES")
		endif()
		if(DOXYGEN_DOT_EXECUTABLE)
			set(DOXYFILE_DOT "YES")
		endif()

		add_custom_command(TARGET doxygen
			POST_BUILD
			COMMAND ${MAKE_PROGRAM}
			COMMENT	"Running LaTeX for Doxygen documentation in ${DOXYFILE_OUTPUT_DIR}/${DOXYFILE_LATEX_DIR}..."
			WORKING_DIRECTORY "${DOXYFILE_OUTPUT_DIR}/${DOXYFILE_LATEX_DIR}")
	else()
		set(DOXYGEN_LATEX "NO")
	endif()


	configure_file(${DOXYFILE_IN} Doxyfile IMMEDIATE @ONLY)

	if(NOT DOC_TARGET)
		add_custom_target(doc)
	endif()
	get_target_property(DOC_TARGET doc TYPE)

	add_dependencies(doc doxygen)
endif()
