# Supplementary material for: Design of an enhanced feature point matching algorithm utilizing 3D laser scanning technology for sculpture design
Source: PeerJ Comput Sci. 2025 Jan 3;11:e2628. doi: 10.7717/peerj-cs.2628 (PMC11784803; doi:10.7717/peerj-cs.2628)
Supplement: Supplemental Information 1 [file peerj-cs-11-2628-s001.zip › code/build_system/.jetbrains_run_config/bash lpm_execute_compose_over_build_matrix.bash › build _service_ _popup_.run.xml]

<component name="ProjectRunConfigurationManager">
  <configuration default="false" name="bash lpm_crawl_libpointmatcher_build_matrix.bash ›  build &lt;service&gt; &lt;popup&gt;" type="ShConfigurationType" folderName="[LPM] C | Execute compose over build matrix" editBeforeRun="true">
    <option name="SCRIPT_TEXT" value="bash lpm_crawl_libpointmatcher_build_matrix.bash --repository-version-build-matrix-override latest --os-name-build-matrix-override ubuntu --fail-fast -- build ci_PR_arm64v8" />
    <option name="INDEPENDENT_SCRIPT_PATH" value="true" />
    <option name="SCRIPT_PATH" value="" />
    <option name="SCRIPT_OPTIONS" value="" />
    <option name="INDEPENDENT_SCRIPT_WORKING_DIRECTORY" value="true" />
    <option name="SCRIPT_WORKING_DIRECTORY" value="$PROJECT_DIR$/build_system" />
    <option name="INDEPENDENT_INTERPRETER_PATH" value="true" />
    <option name="INTERPRETER_PATH" value="/bin/zsh" />
    <option name="INTERPRETER_OPTIONS" value="" />
    <option name="EXECUTE_IN_TERMINAL" value="true" />
    <option name="EXECUTE_SCRIPT_FILE" value="false" />
    <envs>
      <env name="BUILDX_BUILDER" value="local-builder-multiarch-virtual" />
    </envs>
    <method v="2" />
  </configuration>
</component>
