# Supplementary material for: Design of an enhanced feature point matching algorithm utilizing 3D laser scanning technology for sculpture design
Source: PeerJ Comput Sci. 2025 Jan 3;11:e2628. doi: 10.7717/peerj-cs.2628 (PMC11784803; doi:10.7717/peerj-cs.2628)
Supplement: Supplemental Information 1 [file peerj-cs-11-2628-s001.zip › code/build_system/.jetbrains_run_config/list docker images + container.run.xml]

<component name="ProjectRunConfigurationManager">
  <configuration default="false" name="list docker images + container" type="ShConfigurationType" folderName="[LPM] docker utilities">
    <option name="SCRIPT_TEXT" value="clear &amp;&amp; echo &amp;&amp; echo &quot;🔻 docker images:&quot; &amp;&amp; docker images &amp;&amp; echo &amp;&amp; echo &quot;🔻 docker container:&quot; &amp;&amp; docker container ls -a &amp;&amp; echo" />
    <option name="INDEPENDENT_SCRIPT_PATH" value="true" />
    <option name="SCRIPT_PATH" value="" />
    <option name="SCRIPT_OPTIONS" value="" />
    <option name="INDEPENDENT_SCRIPT_WORKING_DIRECTORY" value="true" />
    <option name="SCRIPT_WORKING_DIRECTORY" value="$PROJECT_DIR$" />
    <option name="INDEPENDENT_INTERPRETER_PATH" value="true" />
    <option name="INTERPRETER_PATH" value="/bin/zsh" />
    <option name="INTERPRETER_OPTIONS" value="" />
    <option name="EXECUTE_IN_TERMINAL" value="true" />
    <option name="EXECUTE_SCRIPT_FILE" value="false" />
    <envs />
    <method v="2" />
  </configuration>
</component>
