# Supplementary material for: Design of an enhanced feature point matching algorithm utilizing 3D laser scanning technology for sculpture design
Source: PeerJ Comput Sci. 2025 Jan 3;11:e2628. doi: 10.7717/peerj-cs.2628 (PMC11784803; doi:10.7717/peerj-cs.2628)
Supplement: Supplemental Information 1 [file peerj-cs-11-2628-s001.zip › code/build_system/.jetbrains_run_config/lpm_execute_compose_over_build_matrix.bash › test flag (popup).run.xml]

<component name="ProjectRunConfigurationManager">
  <configuration default="false" name="lpm_crawl_dependencies_build_matrix.bash › test flag (popup)" type="ShConfigurationType" folderName="[LPM] B | tests lpm in docker">
    <option name="SCRIPT_TEXT" value="bash build_and_run_IamBuildSystemTester.bash &quot;bash ./lpm_crawl_dependencies_build_matrix.bash --repository-version-build-matrix-override latest  --cmake-build-type-build-matrix-override None --docker-debug-logs -- build --dry-run&quot;" />
    <option name="INDEPENDENT_SCRIPT_PATH" value="true" />
    <option name="SCRIPT_PATH" value="" />
    <option name="SCRIPT_OPTIONS" value="" />
    <option name="INDEPENDENT_SCRIPT_WORKING_DIRECTORY" value="true" />
    <option name="SCRIPT_WORKING_DIRECTORY" value="$PROJECT_DIR$/build_system/tests/tests_docker_interactive/" />
    <option name="INDEPENDENT_INTERPRETER_PATH" value="true" />
    <option name="INTERPRETER_PATH" value="/bin/zsh" />
    <option name="INTERPRETER_OPTIONS" value="" />
    <option name="EXECUTE_IN_TERMINAL" value="true" />
    <option name="EXECUTE_SCRIPT_FILE" value="false" />
    <envs />
    <method v="2" />
  </configuration>
</component>
