# Supplementary material for: Design of an enhanced feature point matching algorithm utilizing 3D laser scanning technology for sculpture design
Source: PeerJ Comput Sci. 2025 Jan 3;11:e2628. doi: 10.7717/peerj-cs.2628 (PMC11784803; doi:10.7717/peerj-cs.2628)
Supplement: Supplemental Information 1 [file peerj-cs-11-2628-s001.zip › code/build_system/README.md]

See [contributing_instructions.md](/doc/contributing/contributing_instructions.md)
for instructions related to bug reporting, code contribution and for setting up the `libpointmatcher-build-system` on your workstation to speed up your local development workflow.
