# Supplementary material for: Design of an enhanced feature point matching algorithm utilizing 3D laser scanning technology for sculpture design
Source: PeerJ Comput Sci. 2025 Jan 3;11:e2628. doi: 10.7717/peerj-cs.2628 (PMC11784803; doi:10.7717/peerj-cs.2628)
Supplement: Supplemental Information 1 [file peerj-cs-11-2628-s001.zip › code/build_system/docker-compose.dependencies.yaml]

services:

  # ====Dependency related services================================================================
  dependencies-general:
    image: ${NBS_DOCKERHUB_NAMESPACE:?err}/libpointmatcher-dependencies-general:${NBS_IMAGE_TAG:?err}
    build:
      target: libpointmatcher-dependencies-general
      context: ..
      dockerfile: ${NBS_SUPERPROJECT_BUILD_SYSTEM_DIR:?err}/ubuntu/Dockerfile.dependencies
      platforms:
        - "linux/amd64"
        - "linux/arm64/v8"
      args:
        BASE_IMAGE: ${DEPENDENCIES_BASE_IMAGE:?err}
        BASE_IMAGE_TAG: ${DEPENDENCIES_BASE_IMAGE_TAG:?err}
        NBS_SUPERPROJECT_BUILD_SYSTEM_DIR: ${NBS_SUPERPROJECT_BUILD_SYSTEM_DIR:?err}
        IS_TEAMCITY_RUN: ${IS_TEAMCITY_RUN}
        NBS_LIB_INSTALL_PATH: ${NBS_LIB_INSTALL_PATH:?err}
        NBS_REPOSITORY_NAME: ${NBS_REPOSITORY_NAME:?err}
    tty: true
    stdin_open: true
    init: true  # Propagate exit code (See remark in task NMO-266)

  dependencies:
    extends: dependencies-general
    image: ${NBS_DOCKERHUB_NAMESPACE:?err}/libpointmatcher-dependencies:${NBS_IMAGE_TAG:?err}
    build:
      target: libpointmatcher-dependencies-libnabo
    depends_on:
      - dependencies-general

  dependencies-doc:
    image: ${NBS_DOCKERHUB_NAMESPACE:?err}/libpointmatcher-dependencies-doc:${NBS_IMAGE_TAG:?err}
    build:
      context: ..
      dockerfile: ${NBS_SUPERPROJECT_BUILD_SYSTEM_DIR:?err}/ubuntu/Dockerfile.dependencies.doxygen
      platforms:
        - "linux/amd64"
        - "linux/arm64/v8"
      args:
        PROJECT_HUB: ${NBS_DOCKERHUB_NAMESPACE}
        BASE_IMAGE: libpointmatcher-dependencies
        BASE_IMAGE_TAG: ${NBS_IMAGE_TAG}
        IS_TEAMCITY_RUN: ${IS_TEAMCITY_RUN}
    depends_on:
      - dependencies
    tty: true
    stdin_open: true
