# Supplementary material for: Design of an enhanced feature point matching algorithm utilizing 3D laser scanning technology for sculpture design
Source: PeerJ Comput Sci. 2025 Jan 3;11:e2628. doi: 10.7717/peerj-cs.2628 (PMC11784803; doi:10.7717/peerj-cs.2628)
Supplement: Supplemental Information 1 [file peerj-cs-11-2628-s001.zip › code/build_system/lpm_utility_script/lpm_create_multiarch_docker_builder.bash]

#!/bin/bash
#
# Utility script to create a multi-architecture docker builder
#
# usage:
#   $ bash ./lpm_utility_script/lpm_create_multiarch_docker_builder.bash
#
function lpm::create_multiarch_docker_builder() {
  local TMP_CWD
  TMP_CWD=$(pwd)

  # ....Project root logic.........................................................................
  LPM_PATH=$(git rev-parse --show-toplevel)

  # ====Begin=====================================================================================
  cd "${LPM_PATH}"/build_system/utilities/norlab-build-system/install_scripts/ \
    && bash nbs_create_multiarch_docker_builder.bash

  # ====Teardown===================================================================================
  cd "${TMP_CWD}"
}

# ::::main:::::::::::::::::::::::::::::::::::::::::::::::::::::::::::::::::::::::::::::::::::::::::
lpm::create_multiarch_docker_builder
