# Supplementary material for: Design of an enhanced feature point matching algorithm utilizing 3D laser scanning technology for sculpture design
Source: PeerJ Comput Sci. 2025 Jan 3;11:e2628. doi: 10.7717/peerj-cs.2628 (PMC11784803; doi:10.7717/peerj-cs.2628)
Supplement: Supplemental Information 1 [file peerj-cs-11-2628-s001.zip › code/build_system/tests/run_all_docker_dryrun_and_config_tests.bash]

#!/bin/bash
#
# Run all tests in directory
#
# Usage:
#   $ bash run_all_docker_dryrun_and_config_tests.bash
#
#

_PATH_TO_SCRIPT="$(realpath "$0")"
SCRIPT_DIR_PATH="$(dirname "${_PATH_TO_SCRIPT}")"
TEST_DIR="$SCRIPT_DIR_PATH/tests_docker_dryrun_and_config"

source "${SCRIPT_DIR_PATH}/../utilities/norlab-build-system/src/utility_scripts/nbs_run_all_test_and_dryrun_in_directory.bash" "${TEST_DIR}"
