# Supplementary material for: Design of an enhanced feature point matching algorithm utilizing 3D laser scanning technology for sculpture design
Source: PeerJ Comput Sci. 2025 Jan 3;11:e2628. doi: 10.7717/peerj-cs.2628 (PMC11784803; doi:10.7717/peerj-cs.2628)
Supplement: Supplemental Information 1 [file peerj-cs-11-2628-s001.zip › code/build_system/tests/run_bats_core_test_in_n2st.bash]

#!/bin/bash
# =================================================================================================
# Execute libpointmatcher repo shell script tests via 'norlab-shell-script-tools' library
#
# Note the script can be executed from anywhere as long as its inside the libpointmatcher repository
#
# Usage:
#  $ bash run_bats_core_test_in_n2st.bash ['<test-directory>[/<this-bats-test-file.bats>]' ['<image-distro>']]
#
# Arguments:
#   - ['<test-directory>']     The directory from which to start test, default to 'tests'
#   - ['<test-directory>/<this-bats-test-file.bats>']  A specific bats file to run, default will
#                                                      run all bats file in the test directory
#
# Globals: none
#
# =================================================================================================
PARAMS="$@"

if [[ -z $PARAMS ]]; then
  # Set to default bats tests directory if none specified
  PARAMS="build_system/tests/tests_bats/"
fi

N2ST_PATH="build_system/utilities/norlab-shell-script-tools"

function n2st::run_n2st_testsing_tools(){
  local TMP_CWD
  TMP_CWD=$(pwd)

  # ....Project root logic.........................................................................
  LPM_PATH=$(git rev-parse --show-toplevel)
  N2ST_PATH=${N2ST_PATH:-"./utilities/norlab-shell-script-tools"}

  # ....Execute N2ST run_bats_tests_in_docker.bash.................................................
  cd "$LPM_PATH"

  # shellcheck disable=SC2086
  bash "${N2ST_PATH}/tests/bats_testing_tools/run_bats_tests_in_docker.bash" $PARAMS

  # ....Teardown...................................................................................
  cd "$TMP_CWD"
  }

n2st::run_n2st_testsing_tools
