# Supplementary material for: Design of an enhanced feature point matching algorithm utilizing 3D laser scanning technology for sculpture design
Source: PeerJ Comput Sci. 2025 Jan 3;11:e2628. doi: 10.7717/peerj-cs.2628 (PMC11784803; doi:10.7717/peerj-cs.2628)
Supplement: Supplemental Information 1 [file peerj-cs-11-2628-s001.zip › code/build_system/tests/tests_bats/bats_helper_functions.bash]

#!/bin/bash

function test_generic_help_flag_logic() {
  assert_success

  assert_output --regexp .*"Starting".*"${TESTED_FILE}".*"\$".*"${TESTED_FILE} \[--help\] <.env.build_matrix.*> \[<optional flag>\] \[-- <any docker cmd\+arg>\]".*"Mandatory argument:".*"<.env.build_matrix.*>".*"Optional arguments:".*"-h, --help".*"--docker-debug-logs".*"--fail-fast"

  refute_output --regexp .*"Starting".*"${TESTED_FILE}".*"\[NBS\]".*"Build images specified in".*"'${COMPOSE_FILE}'".*"following".*"${DOTENV_BUILD_MATRIX_NAME}"
}
