# Supplementary material for: Design of an enhanced feature point matching algorithm utilizing 3D laser scanning technology for sculpture design
Source: PeerJ Comput Sci. 2025 Jan 3;11:e2628. doi: 10.7717/peerj-cs.2628 (PMC11784803; doi:10.7717/peerj-cs.2628)
Supplement: Supplemental Information 1 [file peerj-cs-11-2628-s001.zip › code/build_system/tests/tests_docker_dryrun_and_config/dryrun_lpm_crawl_libpointmatcher_build_matrix.bleeding.bash]

#!/bin/bash

# ....path resolution logic........................................................................
_PATH_TO_SCRIPT="$(realpath "${BASH_SOURCE[0]}")"
LPM_ROOT_DIR="$(dirname "${_PATH_TO_SCRIPT}")"
cd "${LPM_ROOT_DIR}/../../"

# ====begin========================================================================================
#bash lpm_crawl_libpointmatcher_build_matrix.bleeding.bash --fail-fast -- build --dry-run ci_PR_amd64 ci_PR_arm64v8
bash lpm_crawl_libpointmatcher_build_matrix.bleeding.bash --fail-fast -- build --dry-run
