# Supplementary material for: Design of an enhanced feature point matching algorithm utilizing 3D laser scanning technology for sculpture design
Source: PeerJ Comput Sci. 2025 Jan 3;11:e2628. doi: 10.7717/peerj-cs.2628 (PMC11784803; doi:10.7717/peerj-cs.2628)
Supplement: Supplemental Information 1 [file peerj-cs-11-2628-s001.zip › code/build_system/tests/tests_docker_interactive/Dockerfile.build_system_test]

ARG BASE_IMAGE=ubuntu
#ARG BASE_IMAGE_TAG=jammy
ARG BASE_IMAGE_TAG=bionic
FROM ${BASE_IMAGE}:${BASE_IMAGE_TAG} AS base-image

LABEL org.opencontainers.image.authors="luc.coupal.1@ulaval.ca"

SHELL ["/bin/bash", "-e", "-c"]
ARG DEBIAN_FRONTEND=noninteractive
WORKDIR /

# ....Setup timezone and localization..............................................................
# change the locale from POSIX to UTF-8
RUN apt-get update && \
    apt-get install --assume-yes --no-install-recommends \
        locales && \
    rm -rf /var/lib/apt/lists/*

RUN locale-gen en_US en_US.UTF-8 && update-locale LC_ALL=en_US.UTF-8 LANG=en_US.UTF-8
ENV LANG=en_US.UTF-8
ENV PYTHONIOENCODING=utf-8

# ====Begin install================================================================================

# ....Install development utilities................................................................
RUN apt-get update \
    && apt-get install --assume-yes --no-install-recommends \
        sudo \
        gnupg2 \
        lsb-release \
        cmake \
        build-essential \
        curl \
        wget \
        ca-certificates \
        git \
        vim \
        tree \
        less \
        apt-utils \
        zip gzip tar unzip \
        fontconfig \
        software-properties-common \
        bash-completion \
    && rm -rf /var/lib/apt/lists/*


# ....Install docker tools.........................................................................

# Required for norlab-build-system path resolution logic
WORKDIR /libpointmatcher
COPY ./.git ./.git

# Copy all files from the checkout branch in the repository (except those in the .dockerignore)
WORKDIR /libpointmatcher/build_system

COPY ./build_system/utilities/norlab-build-system ./utilities/norlab-build-system
COPY ./build_system/utilities/norlab-shell-script-tools ./utilities/norlab-shell-script-tools

COPY ./build_system/.env ./.env
#COPY ./build_system/.env.prompt ./.env.prompt
COPY ./build_system/lpm_utility_script/lpm_install_docker_tools.bash ./lpm_utility_script/lpm_install_docker_tools.bash
#COPY ./build_system/function_library/prompt_utilities.bash ./function_library/prompt_utilities.bash

RUN chmod +x ./lpm_utility_script/lpm_install_docker_tools.bash
RUN source ./lpm_utility_script/lpm_install_docker_tools.bash


# ....Copy and prep libpointmatcher repository main files..........................................
WORKDIR /libpointmatcher

COPY .. /libpointmatcher/

# Note: Build context must be at repository root
RUN /bin/bash -c " \
if [[ ! -f LICENSE ]]; then \
  echo -e \"\nBuild context must be at repository root.\nProject root not reached! Current workdir: $(pwd).\nAborting build now!\n\"; \
  exit 1; \
fi"


RUN chmod +x --recursive /libpointmatcher/

# ====End==========================================================================================
WORKDIR ./build_system

## Trick to validate the output of the file created with COPY <<EOF ...
#ENTRYPOINT [ "more", "./tests/entrypoint.bash" ]

ENTRYPOINT [ "./tests/tests_docker_interactive/entrypoint.bash" ]
CMD [ "bash" ]
