# Supplementary material for: Design of an enhanced feature point matching algorithm utilizing 3D laser scanning technology for sculpture design
Source: PeerJ Comput Sci. 2025 Jan 3;11:e2628. doi: 10.7717/peerj-cs.2628 (PMC11784803; doi:10.7717/peerj-cs.2628)
Supplement: Supplemental Information 1 [file peerj-cs-11-2628-s001.zip › code/build_system/tests/tests_docker_interactive/test_execute_compose_over_build_matrix_with_flag.bash]

#!/bin/bash

clear

# ....path resolution logic........................................................................
_PATH_TO_SCRIPT="$(realpath "${BASH_SOURCE[0]}")"
LPM_ROOT_DIR="$(dirname "${_PATH_TO_SCRIPT}")"
cd "${LPM_ROOT_DIR}/../../.."

# ====begin========================================================================================
bash build_system/tests/tests_docker_interactive/build_and_run_IamBuildSystemTester.bash "bash ./lpm_crawl_libpointmatcher_build_matrix.bash \
    --repository-version-build-matrix-override PR1 \
    --cmake-build-type-build-matrix-override RelWithDebInfo \
    --os-name-build-matrix-override osx \
    --osx-version-build-matrix-override ventura \
    --ubuntu-version-build-matrix-override jammy \
    -- build --dry-run dependencies"
