# Supplementary material for: Design of an enhanced feature point matching algorithm utilizing 3D laser scanning technology for sculpture design
Source: PeerJ Comput Sci. 2025 Jan 3;11:e2628. doi: 10.7717/peerj-cs.2628 (PMC11784803; doi:10.7717/peerj-cs.2628)
Supplement: Supplemental Information 1 [file peerj-cs-11-2628-s001.zip › code/build_system/ubuntu/Dockerfile.dependencies]

ARG BASE_IMAGE=ubuntu
ARG BASE_IMAGE_TAG=focal
FROM ${BASE_IMAGE}:${BASE_IMAGE_TAG} AS base-image

LABEL org.opencontainers.image.authors="luc.coupal.1@ulaval.ca"

ARG NBS_LIB_INSTALL_PATH
ARG NBS_REPOSITORY_NAME
ENV NBS_LIB_INSTALL_PATH=${NBS_LIB_INSTALL_PATH:?'Build argument needs to be set and non-empty.'}
ENV NBS_REPOSITORY_NAME=${NBS_REPOSITORY_NAME:?'Build argument needs to be set and non-empty.'}

ENV NBS_PATH=${NBS_LIB_INSTALL_PATH}/norlab-build-system
ENV N2ST_PATH=${NBS_LIB_INSTALL_PATH}/norlab-shell-script-tools

ARG NBS_SUPERPROJECT_BUILD_SYSTEM_DIR
ENV NBS_SUPERPROJECT_BUILD_SYSTEM_DIR=${NBS_SUPERPROJECT_BUILD_SYSTEM_DIR:-"${NBS_SUPERPROJECT_BUILD_SYSTEM_DIR}"}

ARG IS_TEAMCITY_RUN
ENV IS_TEAMCITY_RUN=${IS_TEAMCITY_RUN:-false}

SHELL ["/bin/bash", "-c"]
ARG DEBIAN_FRONTEND=noninteractive
ENV DEBIAN_FRONTEND=${DEBIAN_FRONTEND}
ENV TZ=Etc/UTC

ENV TERM=${TERM:-"xterm-256color"}

# ....Setup timezone and localization..............................................................
# change the locale from POSIX to UTF-8
RUN apt-get update && \
    apt-get install --assume-yes --no-install-recommends \
        locales \
        tzdata && \
    rm -rf /var/lib/apt/lists/*

RUN locale-gen en_US en_US.UTF-8 && update-locale LC_ALL=en_US.UTF-8 LANG=en_US.UTF-8
ENV LANG=en_US.UTF-8
ENV PYTHONIOENCODING=utf-8


# ====Begin install================================================================================

# ....Install development utilities................................................................
RUN apt-get update && \
    apt-get install --assume-yes --no-install-recommends \
        sudo \
        bash-completion \
        git \
        vim \
        tree \
        curl \
        wget \
        gnupg2 \
        zip gzip tar unzip \
        net-tools \
        ca-certificates \
        apt-utils && \
    rm -rf /var/lib/apt/lists/*

# ....Install norlab-build-system library..........................................................
WORKDIR "${NBS_LIB_INSTALL_PATH}"
RUN git clone --recurse-submodules https://github.com/norlab-ulaval/norlab-build-system.git
RUN git clone --recurse-submodules https://github.com/norlab-ulaval/norlab-shell-script-tools.git

# ====Begin========================================================================================

# Required for norlab-build-system path resolution logic
WORKDIR "${NBS_LIB_INSTALL_PATH}/${NBS_REPOSITORY_NAME}"
COPY ./.git ./.git

WORKDIR "${NBS_LIB_INSTALL_PATH}/${NBS_REPOSITORY_NAME}/${NBS_SUPERPROJECT_BUILD_SYSTEM_DIR}"

#COPY ./${NBS_SUPERPROJECT_BUILD_SYSTEM_DIR}/utilities/norlab-build-system ./utilities/norlab-build-system/
#COPY ./${NBS_SUPERPROJECT_BUILD_SYSTEM_DIR}/utilities/norlab-shell-script-tools ./utilities/norlab-shell-script-tools/

COPY ./${NBS_SUPERPROJECT_BUILD_SYSTEM_DIR}/.env .

WORKDIR "${NBS_PATH}/src/utility_scripts/"
RUN chmod +x ./nbs_install_python_dev_tools.bash
RUN bash nbs_install_python_dev_tools.bash


# ====Install Libpointmatcher dependencies=========================================================
FROM base-image AS libpointmatcher-dependencies-general

WORKDIR "${NBS_LIB_INSTALL_PATH}/${NBS_REPOSITORY_NAME}/${NBS_SUPERPROJECT_BUILD_SYSTEM_DIR}"

COPY ./${NBS_SUPERPROJECT_BUILD_SYSTEM_DIR}/ubuntu/lpm_install_dependencies_general_ubuntu.bash ./ubuntu/
COPY ./${NBS_SUPERPROJECT_BUILD_SYSTEM_DIR}/ubuntu/lpm_install_dependencies_libnabo_ubuntu.bash ./ubuntu/

WORKDIR ./ubuntu
RUN chmod +x ./lpm_install_dependencies_general_ubuntu.bash
RUN bash ./lpm_install_dependencies_general_ubuntu.bash

FROM libpointmatcher-dependencies-general AS libpointmatcher-dependencies-libnabo

RUN chmod +x ./lpm_install_dependencies_libnabo_ubuntu.bash
RUN bash ./lpm_install_dependencies_libnabo_ubuntu.bash

# ====End==========================================================================================
#FROM libpointmatcher-dependencies-libnabo AS final
WORKDIR "${NBS_LIB_INSTALL_PATH}/"
RUN rm -r -f "./${NBS_REPOSITORY_NAME}"

CMD [ "bash" ]
