# Supplementary material for: Design of an enhanced feature point matching algorithm utilizing 3D laser scanning technology for sculpture design
Source: PeerJ Comput Sci. 2025 Jan 3;11:e2628. doi: 10.7717/peerj-cs.2628 (PMC11784803; doi:10.7717/peerj-cs.2628)
Supplement: Supplemental Information 1 [file peerj-cs-11-2628-s001.zip › code/build_system/ubuntu/Dockerfile.dependencies.doxygen]

ARG PROJECT_HUB=norlabulaval
ARG BASE_IMAGE=libpointmatcher-dependencies
ARG BASE_IMAGE_TAG
FROM ${PROJECT_HUB}/${BASE_IMAGE}:${BASE_IMAGE_TAG:?err} AS libpointmatcher-dependencies-full

LABEL org.opencontainers.image.authors="luc.coupal.1@ulaval.ca"

ARG IS_TEAMCITY_RUN
ENV IS_TEAMCITY_RUN=${IS_TEAMCITY_RUN:-false}

SHELL ["/bin/bash", "-c"]
ARG DEBIAN_FRONTEND=noninteractive

# Required for norlab-build-system path resolution logic
WORKDIR "${NBS_LIB_INSTALL_PATH}/${NBS_REPOSITORY_NAME}"
COPY ./.git ./.git

WORKDIR "${NBS_LIB_INSTALL_PATH}/${NBS_REPOSITORY_NAME}/build_system"

COPY ./build_system/.env .

COPY ./build_system/ubuntu/lpm_install_doc_dependencies_ubuntu.bash ./ubuntu/

# ====Install Libpointmatcher documentation related dependencies===================================
WORKDIR ./ubuntu

RUN chmod +x lpm_install_doc_dependencies_ubuntu.bash

RUN bash lpm_install_doc_dependencies_ubuntu.bash

# ====End==========================================================================================
WORKDIR "${NBS_LIB_INSTALL_PATH}/"
RUN rm -r -f "./${NBS_REPOSITORY_NAME}"

FROM libpointmatcher-dependencies-full AS final
CMD [ "bash" ]
