# Supplementary material for: Design of an enhanced feature point matching algorithm utilizing 3D laser scanning technology for sculpture design
Source: PeerJ Comput Sci. 2025 Jan 3;11:e2628. doi: 10.7717/peerj-cs.2628 (PMC11784803; doi:10.7717/peerj-cs.2628)
Supplement: Supplemental Information 1 [file peerj-cs-11-2628-s001.zip › code/build_system/ubuntu/Dockerfile.libpointmatcher.compilation_test]

ARG PROJECT_HUB=norlabulaval
ARG BASE_IMAGE=libpointmatcher-dependencies-general
ARG BASE_IMAGE_TAG
FROM ${PROJECT_HUB}/${BASE_IMAGE}:${BASE_IMAGE_TAG:?err} AS libpointmatcher-dependencies-general

LABEL org.opencontainers.image.authors="luc.coupal.1@ulaval.ca"

ARG REPOSITORY_VERSION='latest'
ENV REPOSITORY_VERSION=${REPOSITORY_VERSION}
LABEL libpointmatcher.version="${REPOSITORY_VERSION}"

ARG NBS_LIB_INSTALL_PATH
ARG NBS_REPOSITORY_NAME
ENV NBS_LIB_INSTALL_PATH=${NBS_LIB_INSTALL_PATH:?'Build argument needs to be set and non-empty.'}
ENV NBS_REPOSITORY_NAME=${NBS_REPOSITORY_NAME:?'Build argument needs to be set and non-empty.'}

ARG CMAKE_BUILD_TYPE=RelWithDebInfo
ARG INSTALL_SCRIPT_FLAG='--build-system-CI-install'
# Note: Those env variable are used in the entrypoint build version
ENV CMAKE_BUILD_TYPE=${CMAKE_BUILD_TYPE}
ENV INSTALL_SCRIPT_FLAG=${INSTALL_SCRIPT_FLAG}

ARG IS_TEAMCITY_RUN
ENV IS_TEAMCITY_RUN=${IS_TEAMCITY_RUN:-false}

SHELL ["/bin/bash", "-c"]
ARG DEBIAN_FRONTEND=noninteractive

# ToDo: validate
ENV TERM=${TERM:-"xterm-256color"}

# ====Checkout libpointmatcher repository==========================================================
WORKDIR "${NBS_LIB_INSTALL_PATH}/${NBS_REPOSITORY_NAME}"

# Copy all files from the checkout branch in the repository (except those in the .dockerignore)
COPY . .

#WORKDIR "${NBS_LIB_INSTALL_PATH}/${NBS_REPOSITORY_NAME}/build_system/ubuntu"

WORKDIR "${NBS_LIB_INSTALL_PATH}/${NBS_REPOSITORY_NAME}"
RUN chmod +x ./utest/listVersionsUbuntu.sh

WORKDIR ./build_system/ubuntu
RUN chmod +x lpm_install_dependencies_libnabo_ubuntu.bash
RUN chmod +x lpm_install_libpointmatcher_ubuntu.bash
RUN chmod +x lpm_execute_libpointmatcher_unittest.bash
RUN chmod +x entrypoint.bash

# ====Test compilation with automatic path resolution==============================================
FROM libpointmatcher-dependencies-general AS test-compilation-auto-path-resolution

#RUN echo && echo ">> nproc=$(nproc)" && echo # ToDo: on task end >> mute this line

# ....Install libnabo..............................................................................
WORKDIR "${NBS_LIB_INSTALL_PATH}/${NBS_REPOSITORY_NAME}/build_system/ubuntu"
RUN source ./lpm_install_dependencies_libnabo_ubuntu.bash

# ....Check Libpointmatcher dependencies installed versions........................................
WORKDIR "${NBS_LIB_INSTALL_PATH}/${NBS_REPOSITORY_NAME}"
RUN utest/listVersionsUbuntu.sh

# .... Build libpointmatcher checkout branch ......................................................
WORKDIR ./build_system/ubuntu
RUN source lpm_install_libpointmatcher_ubuntu.bash \
            --repository-version ${REPOSITORY_VERSION} \
            --cmake-build-type ${CMAKE_BUILD_TYPE} \
            ${INSTALL_SCRIPT_FLAG}

# .... Compile package dependent on libpointmatcher ...............................................
WORKDIR "${NBS_LIB_INSTALL_PATH}"
RUN git clone https://github.com/norlab-ulaval/norlab_icp_mapper.git \
    && mkdir -p norlab_icp_mapper/build && cd norlab_icp_mapper/build \
    && cmake -DCMAKE_BUILD_TYPE=Release .. \
    && make -j $(nproc) \
    && make install

ENTRYPOINT [ "./entrypoint.bash" ]
CMD [ "bash" ]

# ====Test compilation with explicit path resolution===============================================
FROM libpointmatcher-dependencies-general AS test-compilation-prefixed-path

#RUN echo && echo ">> nproc=$(nproc)" && echo # ToDo: on task end >> mute this line

# ....Install libnabo..............................................................................
WORKDIR "${NBS_LIB_INSTALL_PATH}/${NBS_REPOSITORY_NAME}/build_system/ubuntu"

RUN export APPEND_TO_CMAKE_FLAG=( "-D CMAKE_INSTALL_PREFIX=${NBS_LIB_INSTALL_PATH:?err}" ) \
    && source ./lpm_install_dependencies_libnabo_ubuntu.bash

# ....Check Libpointmatcher dependencies installed versions........................................
WORKDIR "${NBS_LIB_INSTALL_PATH}/${NBS_REPOSITORY_NAME}"
RUN utest/listVersionsUbuntu.sh

# .... Build libpointmatcher checkout branch ......................................................
WORKDIR ./build_system/ubuntu

RUN export APPEND_TO_CMAKE_FLAG=( "-D CMAKE_INSTALL_PREFIX=${NBS_LIB_INSTALL_PATH:?err}" ) \
    && source lpm_install_libpointmatcher_ubuntu.bash \
    --repository-version ${REPOSITORY_VERSION} \
    --cmake-build-type ${CMAKE_BUILD_TYPE} \
    ${INSTALL_SCRIPT_FLAG}

# .... Compile package dependent on libpointmatcher ...............................................
WORKDIR "${NBS_LIB_INSTALL_PATH}"
RUN git clone https://github.com/norlab-ulaval/norlab_icp_mapper.git \
    && mkdir -p norlab_icp_mapper/build && cd norlab_icp_mapper/build \
    && cmake -D CMAKE_BUILD_TYPE=Release \
             -D CMAKE_INSTALL_PREFIX=${NBS_LIB_INSTALL_PATH:?err} \
             .. \
    && make -j $(nproc) \
    && make install

ENTRYPOINT [ "./entrypoint.bash" ]
CMD [ "bash" ]

# .................................................................................................
## Alternate version
#RUN chmod +x entrypoint_build_and_test_libpointmatcher_checkout_branch.bash
#RUN chmod +x entrypoint_build_libpointmatcher_checkout_branch.bash
#RUN source entrypoint_build_and_test_libpointmatcher_checkout_branch.bash
#RUN source entrypoint_build_libpointmatcher_checkout_branch.bash
