# Supplementary material for: Design of an enhanced feature point matching algorithm utilizing 3D laser scanning technology for sculpture design
Source: PeerJ Comput Sci. 2025 Jan 3;11:e2628. doi: 10.7717/peerj-cs.2628 (PMC11784803; doi:10.7717/peerj-cs.2628)
Supplement: Supplemental Information 1 [file peerj-cs-11-2628-s001.zip › code/build_system/ubuntu/Dockerfile.libpointmatcher.hub_release]

ARG PROJECT_HUB=norlabulaval
ARG BASE_IMAGE=libpointmatcher-dependencies-doc
ARG BASE_IMAGE_TAG
FROM ${PROJECT_HUB}/${BASE_IMAGE}:${BASE_IMAGE_TAG:?err} AS libpointmatcher-install

LABEL org.opencontainers.image.authors="luc.coupal.1@ulaval.ca"

ARG REPOSITORY_VERSION
ENV REPOSITORY_VERSION=${REPOSITORY_VERSION:?'Build argument needs to be set and non-empty.'}
LABEL libpointmatcher.version="${REPOSITORY_VERSION}"


ARG NBS_LIB_INSTALL_PATH
ARG NBS_REPOSITORY_NAME
ENV NBS_LIB_INSTALL_PATH=${NBS_LIB_INSTALL_PATH:?'Build argument needs to be set and non-empty.'}
ENV NBS_REPOSITORY_NAME=${NBS_REPOSITORY_NAME:?'Build argument needs to be set and non-empty.'}

ARG CMAKE_BUILD_TYPE=Release
ARG INSTALL_SCRIPT_FLAG=""
# Note: Those env variable are used in the entrypoint build version
ENV CMAKE_BUILD_TYPE=${CMAKE_BUILD_TYPE}
ENV INSTALL_SCRIPT_FLAG=${INSTALL_SCRIPT_FLAG}

ARG IS_TEAMCITY_RUN
ENV IS_TEAMCITY_RUN=${IS_TEAMCITY_RUN:-false}

SHELL ["/bin/bash", "-c"]
ARG DEBIAN_FRONTEND=noninteractive

# ====Build system related setup===================================================================
WORKDIR "${NBS_LIB_INSTALL_PATH}/release-prep/"

# Copy only the build system file for running the install and test scripts
# Note: Logic to copy files from the checkout branch is handle by 'lpm_install_libpointmatcher_ubuntu.bash' script
COPY ./build_system/ ./build_system/
COPY ./.git/ ./.git/

# ==== Build libpointmatcher checkout branch ======================================================
WORKDIR ./build_system/ubuntu

RUN chmod +x lpm_install_libpointmatcher_ubuntu.bash

# ====Install Libpointmatcher======================================================================
RUN bash lpm_install_libpointmatcher_ubuntu.bash \
    --install-path ${NBS_LIB_INSTALL_PATH} \
    --repository-version ${REPOSITORY_VERSION} \
    --cmake-build-type ${CMAKE_BUILD_TYPE} \
    ${INSTALL_SCRIPT_FLAG}

RUN rm -rf "${NBS_LIB_INSTALL_PATH}/release-prep/"

# ====End==========================================================================================
FROM libpointmatcher-install AS libpointmatcher-release

WORKDIR "${NBS_LIB_INSTALL_PATH}/${NBS_REPOSITORY_NAME}"

COPY ./build_system/ubuntu/entrypoint.bash ./build_system/ubuntu/entrypoint.bash
COPY ./build_system/.env ./build_system/.env

RUN chmod +x ./build_system/ubuntu/entrypoint.bash
RUN chmod +x ./build_system/.env

ENTRYPOINT [ "./build_system/ubuntu/entrypoint.bash" ]
CMD [ "bash" ]
