# Supplementary material for: Design of an enhanced feature point matching algorithm utilizing 3D laser scanning technology for sculpture design
Source: PeerJ Comput Sci. 2025 Jan 3;11:e2628. doi: 10.7717/peerj-cs.2628 (PMC11784803; doi:10.7717/peerj-cs.2628)
Supplement: Supplemental Information 1 [file peerj-cs-11-2628-s001.zip › code/build_system/ubuntu/entrypoint.bash]

#!/bin/bash
#
# Docker entrypoint for development task
#
# Usage:
#   $ bash entrypoint.bash [<any-cmd>]
#
# Parameter
#   <any-cmd>      Optional command executed in a subprocess at the end of the entrypoint script.
#

ifconfig

cd "${NBS_LIB_INSTALL_PATH}"

pwd
tree -L 1

echo "dir size"
du -h --max-depth=2
echo

# ====Continue=====================================================================================================
exec "$@"
