# Supplementary material for: Design of an enhanced feature point matching algorithm utilizing 3D laser scanning technology for sculpture design
Source: PeerJ Comput Sci. 2025 Jan 3;11:e2628. doi: 10.7717/peerj-cs.2628 (PMC11784803; doi:10.7717/peerj-cs.2628)
Supplement: Supplemental Information 1 [file peerj-cs-11-2628-s001.zip › code/build_system/ubuntu/entrypoint_special_cases/entrypoint_build_and_test_libpointmatcher_checkout_branch.bash]

#!/bin/bash -i
#
# Docker entrypoint for running libpointmatcher installer and unit-test
#
# Usage:
#   $ bash entrypoint_build_and_test_libpointmatcher_checkout_branch.bash [<any-cmd>]
#
# Parameter
#   <any-cmd>      Optional command executed in a subprocess at the end of the entrypoint script.
#

# ====Build system tools===========================================================================
cd "${NBS_LIB_INSTALL_PATH}/${NBS_REPOSITORY_NAME}/build_system"

# ....Load environment variables from file.........................................................
set -o allexport
source .env
set +o allexport

# ==== Build libpointmatcher checkout branch ======================================================
cd ./ubuntu/
bash lpm_install_libpointmatcher_ubuntu.bash \
  --repository-version ${REPOSITORY_VERSION:?'err variable not set'} \
  --cmake-build-type ${CMAKE_BUILD_TYPE} \
  ${INSTALL_SCRIPT_FLAG}

# ==== Execute libpointmatcher unit-test===========================================================
cd "${NBS_LIB_INSTALL_PATH}/${NBS_REPOSITORY_NAME}/build"
utest/utest --path "${NBS_LIB_INSTALL_PATH}/${NBS_REPOSITORY_NAME}/examples/data/"

# ====Continue=====================================================================================
exec "$@"
