# Supplementary material for: Design of an enhanced feature point matching algorithm utilizing 3D laser scanning technology for sculpture design
Source: PeerJ Comput Sci. 2025 Jan 3;11:e2628. doi: 10.7717/peerj-cs.2628 (PMC11784803; doi:10.7717/peerj-cs.2628)
Supplement: Supplemental Information 1 [file peerj-cs-11-2628-s001.zip › code/cmake_uninstall.cmake.in]

if(NOT EXISTS "@CMAKE_CURRENT_BINARY_DIR@/install_manifest.txt")
  message(FATAL_ERROR "Cannot find install manifest: @CMAKE_CURRENT_BINARY_DIR@/install_manifest.txt")
endif(NOT EXISTS "@CMAKE_CURRENT_BINARY_DIR@/install_manifest.txt")

file(READ "@CMAKE_CURRENT_BINARY_DIR@/install_manifest.txt" files)
string(REGEX REPLACE "\n" ";" files "${files}")
foreach(file ${files})
  message(STATUS "Uninstalling $ENV{DESTDIR}${file}")
  if(IS_SYMLINK "$ENV{DESTDIR}${file}" OR EXISTS "$ENV{DESTDIR}${file}")
    exec_program(
    "@CMAKE_COMMAND@" ARGS "-E remove \"$ENV{DESTDIR}${file}\""
    OUTPUT_VARIABLE rm_out
    RETURN_VALUE rm_retval
    )
    if(NOT "${rm_retval}" STREQUAL 0)
      message(FATAL_ERROR "Problem when removing $ENV{DESTDIR}${file}")
    endif(NOT "${rm_retval}" STREQUAL 0)
    else(IS_SYMLINK "$ENV{DESTDIR}${file}" OR EXISTS "$ENV{DESTDIR}${file}")
      message(STATUS "File $ENV{DESTDIR}${file} does not exist.")
  endif(IS_SYMLINK "$ENV{DESTDIR}${file}" OR EXISTS "$ENV{DESTDIR}${file}")
endforeach(file)
