# Supplementary material for: Design of an enhanced feature point matching algorithm utilizing 3D laser scanning technology for sculpture design
Source: PeerJ Comput Sci. 2025 Jan 3;11:e2628. doi: 10.7717/peerj-cs.2628 (PMC11784803; doi:10.7717/peerj-cs.2628)
Supplement: Supplemental Information 1 [file peerj-cs-11-2628-s001.zip › code/contrib/CMakeLists.txt]

# External libraries packed with libpointmatcher

# GTest
include_directories(${CMAKE_CURRENT_SOURCE_DIR})
add_library(gtest gtest/gtest-all.cc)
