# Supplementary material for: Design of an enhanced feature point matching algorithm utilizing 3D laser scanning technology for sculpture design
Source: PeerJ Comput Sci. 2025 Jan 3;11:e2628. doi: 10.7717/peerj-cs.2628 (PMC11784803; doi:10.7717/peerj-cs.2628)
Supplement: Supplemental Information 1 [file peerj-cs-11-2628-s001.zip › code/contrib/gtest/CONTRIBUTORS]

# This file contains a list of people who've made non-trivial
# contribution to the Google C++ Testing Framework project.  People
# who commit code to the project are encouraged to add their names
# here.  Please keep the list sorted by first names.

Ajay Joshi <jaj@google.com>
Balázs Dán <balazs.dan@gmail.com>
Bharat Mediratta <bharat@menalto.com>
Chandler Carruth <chandlerc@google.com>
Chris Prince <cprince@google.com>
Chris Taylor <taylorc@google.com>
Dan Egnor <egnor@google.com>
Eric Roman <eroman@chromium.org>
Hady Zalek <hady.zalek@gmail.com>
Jeffrey Yasskin <jyasskin@google.com>
Jói Sigurðsson <joi@google.com>
Keir Mierle <mierle@gmail.com>
Keith Ray <keith.ray@gmail.com>
Kenton Varda <kenton@google.com>
Manuel Klimek <klimek@google.com>
Markus Heule <markus.heule@gmail.com>
Mika Raento <mikie@iki.fi>
Miklós Fazekas <mfazekas@szemafor.com>
Pasi Valminen <pasi.valminen@gmail.com>
Patrick Hanna <phanna@google.com>
Patrick Riley <pfr@google.com>
Peter Kaminski <piotrk@google.com>
Preston Jackson <preston.a.jackson@gmail.com>
Rainer Klaffenboeck <rainer.klaffenboeck@dynatrace.com>
Russ Cox <rsc@google.com>
Russ Rufer <russ@pentad.com>
Sean Mcafee <eefacm@gmail.com>
Sigurður Ásgeirsson <siggi@google.com>
Tracy Bialik <tracy@pentad.com>
Vadim Berman <vadimb@google.com>
Vlad Losev <vladl@google.com>
Zhanyong Wan <wan@google.com>
