# Supplementary material for: Design of an enhanced feature point matching algorithm utilizing 3D laser scanning technology for sculpture design
Source: PeerJ Comput Sci. 2025 Jan 3;11:e2628. doi: 10.7717/peerj-cs.2628 (PMC11784803; doi:10.7717/peerj-cs.2628)
Supplement: Supplemental Information 1 [file peerj-cs-11-2628-s001.zip › code/debian/changelog]

libpointmatcher (1.2.0) UNRELEASED; urgency=low

  * Add a new data filter: VoxelGrid 
  * Add support for PCL (Point Cloud Library) data format: PCD
  * Improved *.vtk legacy format to handle UNSTRUCTURED_GRID format
  * New ErrorMinimizer producing covariance matrix
  * Better user documentation and tutorials
  * Avoids point cloud copies when filtering
  * Add CMake support for find_package
  * Added support for PLY (Polygon File Format or the Stanford Triangle Format) for ascii encoding
  * Improved CSV file support with import/export of selected descriptors

 -- Samuel Charreyron <samlcharreyron@gmail.com>  Fri, 20 Jun 2014 13:23:06 +0200

libpointmatcher (1.1.0) precise; urgency=low

  * new upstream release

 -- Stéphane Magnenat <stephane@nospam.magnenat.net>  Wed, 04 Sep 2013 13:54:46 +0200

libpointmatcher (1.0.0) precise; urgency=low

  * new upstream release

 -- Stéphane Magnenat <stephane@nospam.magnenat.net>  Mon, 12 Nov 2012 09:54:00 -0800
