# Supplementary material for: Design of an enhanced feature point matching algorithm utilizing 3D laser scanning technology for sculpture design
Source: PeerJ Comput Sci. 2025 Jan 3;11:e2628. doi: 10.7717/peerj-cs.2628 (PMC11784803; doi:10.7717/peerj-cs.2628)
Supplement: Supplemental Information 1 [file peerj-cs-11-2628-s001.zip › code/debian/rules]

#!/usr/bin/make -f
# -*- makefile -*-
# Sample debian/rules that uses debhelper.
# This file was originally written by Joey Hess and Craig Small.
# As a special exception, when this file is copied by dh-make into a
# dh-make output file, you may use that output file without restriction.
# This special exception was added by Craig Small in version 0.37 of dh-make.

# Uncomment this to turn on verbose mode.
#export DH_VERBOSE=1

#%:
#	dh $@ 

DEB_CMAKE_EXTRA_FLAGS=-DSHARED_LIBS=true -DDOC_INSTALL_TARGET="share/doc/libpointmatcher-doc/api"

include /usr/share/cdbs/1/rules/debhelper.mk
include /usr/share/cdbs/1/class/cmake.mk
